# Supplementary material for: Enhancing Industrial Hemp (Cannabis sativa) Leaf By-Products: Bioactive Compounds, Anti-Inflammatory Properties, and Potential Health Applications
Source: Int J Mol Sci. 2025 Jan 10;26(2):548. doi: 10.3390/ijms26020548 (PMC11765263; doi:10.3390/ijms26020548)
Supplement: Supplementary file 1 [file ijms-26-00548-s001.zip]

Archive with 1 entries (1 files):
- ijms-3365776-supplementary.pdf
